# Supplementary material for: Development of an immunochromatographic strip test for the rapid detection of zearalenone in wheat from Jiangsu province, China
Source: PLoS One. 2017 May 10;12(5):e0175282. doi: 10.1371/journal.pone.0175282 (PMC5425148; doi:10.1371/journal.pone.0175282)
Supplement: S1 Table — (XLSX) [file pone.0175282.s001.xlsx]

## Sheet: Sheet1
	Northern Jiangsu		Central Jiangsu		Southern Jiangsu
year	sampling location	cultivar	sampling location	cultivar	sampling location	cultivar
2013	XU ZHOU	Aikang 58	NAN TONG	Yangmai 13	WUXI	Ningmai 14
	XU ZHOU	Jimai 21	NAN TONG	Yangmai 13	WUXI	Ningmai 14
	XU ZHOU	Jimai 21	NAN TONG	Yangmai 13	WUXI	Ningmai 14
	XU ZHOU	Yumai 58	NAN TONG	Yangmai 14	WUXI	Ningmai 14
	XU ZHOU	Zhongmai 175	NAN TONG	Yangmai 16	WUXI	Ningmai 13
	HUAI AN	Yan nong 19	NAN TONG	Yangmai 13	ZHENJIANG	Yangmai 16
	HUAI AN	Yan nong 19	TAI ZHOU	Ningmai 13	ZHENJIANG	Yangmai 15
	HUAI AN	Yan nong 19	TAI ZHOU	Ningmai 14	ZHENJIANG	Yangmai 20
	HUAI AN	Wanmai 54	TAI ZHOU	Ningmai 14	ZHENJIANG	Yangmai 15
	HUAI AN	Wanmai 54	TAI ZHOU	Ningmai 13	ZHENJIANG	Yangmai 18
	SU QIAN	Huaimai 20	TAI ZHOU	Ningmai 13	SUZHOU	Yangmai 14
	SU QIAN	Huaimai 20	YANG ZHOU	Yangfumai 4	SUZHOU	Yangmai 14
	SU QIAN	Huaimai 20	YANG ZHOU	Yangfumai 4	SUZHOU	Yangmai 14
	SU QIAN	Yannong 19	YANG ZHOU	Yangfumai 4	SUZHOU	Yangmai 14
	SU QIAN	Yannong 19	YANG ZHOU	Yangfumai 4	SUZHOU	Yangmai 14
	LIAN YUNGANG	Huaimai 29	YANG ZHOU	Yangfumai 4	NANJING	Yangmai 16
	LIAN YUNGANG	211			NANJING	Yangmai 16
	LIAN YUNGANG	Huaimai 29			NANJING	Yangmai 16
	LIAN YUNGANG	211			NANJING	Yangmai 16
	LIAN YUNGANG	211			NANJING	Yangmai 16
	YAN CHENG	Yangmai 16			CHANGZHOU	Yangfumai 4
	YAN CHENG	Yangmai 16			CHANGZHOU	Yangfumai 4
	YAN CHENG	Yangmai 16			CHANGZHOU	Yangfumai 4
	YAN CHENG	Yangmai 16			CHANGZHOU	Yangfumai 4
	YAN CHENG	Yangmai 16			CHANGZHOU	Yangfumai 4
2014	LIAN YUNGANG	Yannong 19	YANG ZHOU	Yangfumai 4	NANJING	Yangmai 18
	LIAN YUNGANG	Jimai 22	YANG ZHOU	Yangfumai 4	NANJING	Yangmai 158
	LIAN YUNGANG	Jimai 22	YANG ZHOU	Yangfumai 4	NANJING	Yangfumai 4
	LIAN YUNGANG	Yannong 19	YANG ZHOU	Yangfumai 4	NANJING	Yangmai 16
	LIAN YUNGANG	Yannong 19	YANG ZHOU	Yangmai 16	NANJING	Yangfumai 4
	SU QIAN	Aikang 58	TAI ZHOU	Ningmai 13	CHANGZHOU	Huamai 5
	SU QIAN	Aikang 58	TAI ZHOU	Ningmai 13	CHANGZHOU	Zhenmai 168
	SU QIAN	Jimai 22	TAI ZHOU	Yangmai 13	CHANGZHOU	Yangmai 16
	SU QIAN	Aikang 58	TAI ZHOU	Ningmai 13	CHANGZHOU	Yangmai 12
	SU QIAN	Jimai 22	TAI ZHOU	Yangmai 13	CHANGZHOU	Yangfumai 4
	HUAI AN	Yannong 19	NAN TONG	Yangfumai 4	SUZHOU	Yangmai 16
	HUAI AN	Zhongmai 895	NAN TONG	Yangmai 13	SUZHOU	Yangmai 16
	HUAI AN	Yannong 19	NAN TONG	Huamai 5	SUZHOU	Yangmai 16
	HUAI AN	Huaimai 31	NAN TONG	Yangmai 5	SUZHOU	Yangmai 16
	HUAI AN	Zhongmai 895	NAN TONG	Huamai 5	SUZHOU	Yangmai 16
	YAN CHENG	Zhengmai 9023			WUXI	Ningmai 13
	YAN CHENG	Zhengmai 9023			WUXI	Ningmai 13
	YAN CHENG	Zhengmai 9023			WUXI	Ningmai 13
	YAN CHENG	Zhengmai 9023			WUXI	Ningmai 14
	YAN CHENG	Yangmai 20			WUXI	Ningmai 13
	XU ZHOU	Yannong 19			WUXI	Ningmai 13
	XU ZHOU	Xinmai 5			ZHENJIANG	Ningmai 13
	XU ZHOU	Yannong 19			ZHENJIANG	Yangmai 18
	XU ZHOU	Huaimai 20			ZHENJIANG	Yangmai 18
	XU ZHOU	Jimai 22			ZHENJIANG	Yangmai 20
					ZHENJIANG	Yangmai 20
2015	HUAI AN	Ningmai 13	NAN TONG	Haomai 1	CHANGZHOU	Yangfumai 4
	HUAI AN	Yannong 19	NAN TONG	Yangmai 13	CHANGZHOU	Yangfumai 4
	HUAI AN	Yannong 19	NAN TONG	Yangmai 13	CHANGZHOU	Yangfumai 4
	HUAI AN	Huaimai 33	NAN TONG	Haomai 1	CHANGZHOU	Yangfumai 4
	HUAI AN	Huaimai 33	NAN TONG	Yangmai 16	CHANGZHOU	Yangmai 20
	LIAN YUNGANG	Jimai 22	NAN TONG	Yangmai 16	NANJING	?
	LIAN YUNGANG	Jimai 22	NAN TONG	Yangmai 13	NANJING	?
	LIAN YUNGANG	Lianmai 5	YANG ZHOU	Yangmai 20	NANJING	?
	LIAN YUNGANG	Yannong 19	YANG ZHOU	Ningmai 13	NANJING	?
	LIAN YUNGANG	Jimai 22	YANG ZHOU	Ningmai 13	NANJING	Zhenmai 168
	SU QIAN	Huaimai 33	YANG ZHOU	Yangmai 16	SUZHOU	Yangmai 16
	SU QIAN	Huaimai 33	YANG ZHOU	Yangmai 11	SUZHOU	Yangmai 16
	SU QIAN	Jinhe 9123	YANG ZHOU	Yangmai 11	SUZHOU	Yangmai 16
	SU QIAN	Huaimai 33	TAI ZHOU	Zhengmai 9	SUZHOU	Yangmai 16
	SU QIAN	Womai 99	TAI ZHOU	Yangmai 22	SUZHOU	Yangmai 16
	XU ZHOU	Mingmai 1	TAI ZHOU	Yangmai 14	WUXI	Ningmai 13
	XU ZHOU	Luomai 8	TAI ZHOU	Yangmai 14	WUXI	Ningmai 13
	XU ZHOU	Huaimai 33	TAI ZHOU	Yangmai 22	WUXI	Ningmai 13
	XU ZHOU	Yannong 19	TAI ZHOU	Yangmai 22	WUXI	Ningmai 13
	XU ZHOU	Lianmai 5	TAI ZHOU	Yangmai 13	ZHENJIANG	Yangmai 16
	YAN CHENG	Zhengmai 9023	TAI ZHOU	Zhenmai 9	ZHENJIANG	Yangmai 16
	YAN CHENG	Ningmai 13			ZHENJIANG	Yangmai 16
	YAN CHENG	Zhengmai 10			ZHENJIANG	Yangmai 16
	YAN CHENG	Zhengmai 9023			ZHENJIANG	Yangmai 15
	YAN CHENG	Yangmai 16
